# Supplementary material for: Intra-Articular Injections of Allogeneic Mesenchymal Stromal Cells vs. High Molecular Weight Hyaluronic Acid in Dogs With Osteoarthritis: Exploratory Data From a Double-Blind, Randomized, Prospective Clinical Trial
Source: Front Vet Sci. 2022 Jun 7;9:890704. doi: 10.3389/fvets.2022.890704 (PMC9209755; doi:10.3389/fvets.2022.890704)
Supplement: Supplementary file 1 [file Data_Sheet_1.xlsx]

## Sheet: Summary group comparison 
Table 1: Comparison between the mean values for the two treatment groups at each time point. Values in bold indicate p-value <0.05.
Outcome Measure	Group	Week 0	Week 4	Week 8	Week 12	Week 24	Week 36	Week 48
CSOM (Behavior)	MSC	3.69	3.4	3.17	3.29	3.56	2.83	2.47
	HA	3.08	1.92	1.75	2.38	2.33	2.29	2.13
P-value		0.38	0.04	0.04	0.19	0.08	0.41	0.72
CSOM (Activity)	MSC	2.82125	2.55625	2.44375	2.4025	2.44	2.20143	2.77167
	HA	2.455	2.3175	2.0675	1.9325	2.1675	2.1175	2.55
P-value		0.48	0.65	0.47	0.37	0.6	0.65	0.99
CBPI (PIS)	MSC	33	27.38	27.63	27.88	25.25	24	35
	HA	22.5	27.25	22.25	22.5	22.75	19.5	20.5
P-value		0.23	0.99	0.53	0.53	0.77	0.46	0.19
CBPI (PSS)	MSC	19.25	17.63	15.63	16.25	14.38	14.14	21.17
	HA	15.25	17.25	13.75	14.25	13.5	13	12.5
P-value		0.46	0.94	0.73	0.71	0.87	0.73	0.22
%BWD	MSC	19.48	18.33	18.3	19	19.67	19.84	20.07
	HA	23.72	24.05	23.5	23.96	28.25	29.73	26.9
P-value		0.16	0.06	0.09	0.1	0.02	0.01	0.12
SOS	MSC	11.56	11.11	10.89	11	12.56	10.57	13
	HA	10	10	9	8	8	8	8.25
P-value		0.46	0.6	0.37	0.16	0.05	0.12	0.07
Total Activity Count	MSC	867185			678404	1.14093e+06	812429
	HA	541069			443112	702338	638779
P-value		0.28			0.63	0.31	0.49
Sedentary Activity Count: Average of 4 weeks	MSC	7681			8320	8043	7825
	HA	8181			8446	8693	8249
P-value		0.12			0.95	0.17	0.16
Light Activity Count: Average of 4 weeks	MSC	1512			1170	1249	1425
	HA	1254			1089	895	1107
P-value		0.19			0.84	0.19	0.15
Moderate Activity Count: Average of 4 weeks	MSC	874			589	704	822
	HA	644			545	492	724
P-value		0.2			0.9	0.5	0.33
Total Activity Count: Average of 4 weeks	MSC	1032960			617837	895553	835504
	HA	645684			499891	434514	647742
P-value		0.22			0.9	0.32	0.44

## Sheet: Summary baseline comparison
Table 2: Comparison of mean baseline values to each subsequent time points within each treatment group. Values in bold indicate p-value <0.05
Outcome Measures	Group	Week 0	Week 4	Week 8	Week 12	Week 24	Week 36	Week 48
CSOM (Behavior)	MSC	3.68875	3.39625	3.16625	3.29125	3.5625	2.83286	2.47167
P-value			0.974163	0.743823	0.901358	0.999712	0.36249	0.0579156
	HA	3.0825	1.9175	1.75	2.375	2.325	2.2925	2.125
P-value			0.305001	0.190884	0.768673	0.716317	0.681099	0.498523
CSOM (Activity)	MSC	2.82125	2.55625	2.44375	2.4025	2.44	2.20143	2.77167
P-value			0.672612	0.325188	0.231482	0.315757	0.176416	0.704316
	HA	2.455	2.3175	2.0675	1.9325	2.1675	2.1175	2.55
P-value			0.994941	0.63405	0.33986	0.853082	0.750342	0.999335
CBPI (PIS)	MSC	33	27.375	27.625	27.875	25.25	24	35
P-value			0.487102	0.533063	0.580234	0.187453	0.293131	0.999978
	HA	22.5	27.25	22.25	22.5	22.75	19.5	20.5
P-value			0.881507	1	1	1	0.984404	0.998144
CBPI (PSS)	MSC	19.25	17.625	15.625	16.25	14.375	14.1429	21.1667
P-value			0.972615	0.531255	0.707531	0.24231	0.376717	1
	HA	15.25	17.25	13.75	14.25	13.5	13	12.5
P-value			0.985141	0.99666	0.999651	0.992455	0.973701	0.935274
OGA: %BWD of most affected limb	MSC	19.4799	18.3263	18.2988	18.997	19.666	19.8385	20.0741
P-value			0.861621	0.849275	0.997795	0.999991	0.992562	0.944834
	HA	23.7213	24.0517	23.5	23.9595	28.2539	29.73	26.8981
P-value			0.999951	0.999995	0.999993	0.290945	0.05	0.801325
SOS	MSC	11.5556	11.1111	10.8889	11	12.5556	10.5714	13
P-value			0.957334	0.790649	0.890949	0.420315	1	0.733751
	HA	10	10	9	8	8	8	8.25
P-value			1	0.704799	0.093853	0.177908	0.177908	0.298981
Total Activity Count	MSC	867185			678404	1.14093e+06	812429
P-value					0.593596	0.729009	0.987888
	HA	541069			443112	702338	638779
P-value					1	0.861902	0.996928
Sedentary Activity Count: Average of 4 weeks	MSC	7680.5			8320.24	8042.87	7825.46
P-value					0.012326	0.190482	0.579848
	HA	8181.17			8445.62	8692.75	8248.58
P-value					0.99957	0.720274	0.892955
Light Activity Count: Average of 4 weeks	MSC	1512.12			1169.59	1248.55	1425.38
P-value					0.03	0.123368	0.414943
	HA	1254.17			1089.12	894.917	1107.17
P-value					0.972784	0.494426	0.580165
Moderate Activity Count: Average of 4 weeks	MSC	873.812			588.792	704.179	821.875
P-value					0.02	0.157763	0.914754
	HA	644.083			544.938	492.083	724
P-value					0.951232	0.990769	0.99825
Total Activity Count: Average of 4 weeks	MSC	1.03296e+06			617837	895553	835504
P-value					0.0816536	0.712899	0.687671
	HA	645684			499891	434514	647742
P-value					1	0.985158	0.999775
Bold= p-value <0.05
MSC= Mesenchymal Stem Cell
HA = Hyaluronic Acid
CSOM = Client-Specific Outcome Measure
CBPI = Canine Brief Pain Inventory; PIS= Pain Inteference Score; PSS= Pain Severity Score
OGA= Objective Gait Analysis

## Sheet: Signalment table
Breed	Group	Sex	Age (years)	Weight (kg)	Site of injection	Study completion?
Entlebucher Mountain Dog	MSC	MC	10	25.3	Right elbow	Withdrawn- Euth
Mixed Breed Dog	HA	FS	13	23.3	Right elbow	Completed
Chesapeake Bay Retriever	MSC	FS	8	27.7	Left hip	Completed
Labrador Retriever	MSC	FS	10	40.5	Both hips	Completed
Labrador Retriever	HA	MC	8	31.6	Right elbow	Completed
Border Collie Mix	HA	FS	6	18.1	Both hips	Withdrawn- FHO
German Shepherd Dog	MSC	MC	10	45	Right elbow	Completed
Siberian Husky	MSC	FI	3	21.4	Right hip	Completed
Golden Retriever	MSC	MC	12	34	Left elbow	Withdrawn- Euth
German Shepherd Dog	HA	MI	1.5	39.4	Left elbow	Completed
Labrador Retriever	MSC	MC	10	37	Left elbow	Completed
Labrador Retriever	MSC	MI	12	33.45	Left hip	Completed
Labrador Retriever	MSC	FS	8	34.3	Right hip	Withdraw- lost to follow up
West Highland Terrier	HA	MC	11	11	Right elbow	Completed

## Sheet: Summary Stats
Outcome Measure	Group (1=MSC, 2=HA)	Week	n	mean	sd	SE	min	median	max
ACTICAL_1_SED	1	0	9	7967.78	712.395	237.465	6741	8023	9130
ACTICAL_1_SED	1	12	8	8262.38	476.737	168.552	7580	8213	9040
ACTICAL_1_SED	1	24	7	7814.14	590.54	223.203	6690	8036	8349
ACTICAL_1_SED	1	36	6	7866.33	340.166	138.872	7460	7925	8213
ACTICAL_1_SED	2	0	4	8351	346.844	173.422	7855	8446	8657
ACTICAL_1_SED	2	12	4	8653	576.621	288.31	8208	8478.5	9447
ACTICAL_1_SED	2	24	4	8063	287.688	143.844	7707	8098.5	8348
ACTICAL_1_SED	2	36	3	8286.33	401.683	231.912	7857	8349	8653
ACTICAL_2_LIGHT	1	0	9	1350.11	340.318	113.439	759	1276	2043
ACTICAL_2_LIGHT	1	12	8	1171.25	235.108	83.1231	807	1136.5	1461
ACTICAL_2_LIGHT	1	24	7	1401.86	326.763	123.505	1068	1329	1942
ACTICAL_2_LIGHT	1	36	6	1400.33	114.96	46.9323	1277	1372	1580
ACTICAL_2_LIGHT	2	0	4	1163.75	266.842	133.421	878	1127	1523
ACTICAL_2_LIGHT	2	12	4	940.25	342.138	171.069	451	1046.5	1217
ACTICAL_2_LIGHT	2	24	4	1229	169.951	84.9755	981	1293.5	1348
ACTICAL_2_LIGHT	2	36	3	1086.67	257.104	148.439	820	1107	1333
ACTICAL_3_MOD	1	0	9	753.444	415.784	138.595	191	660	1290
ACTICAL_3_MOD	1	12	8	644.625	390.535	138.075	233	534	1413
ACTICAL_3_MOD	1	24	7	839.571	316.172	119.502	423	849	1295
ACTICAL_3_MOD	1	36	6	802	298.793	121.982	453	753.5	1246
ACTICAL_3_MOD	2	0	4	564.75	199.06	99.53	286	629.5	714
ACTICAL_3_MOD	2	12	4	486.75	247.811	123.905	182	509.5	746
ACTICAL_3_MOD	2	24	4	787.75	188.996	94.4981	587	760.5	1043
ACTICAL_3_MOD	2	36	3	707	158.71	91.6315	607	624	890
ACTICAL_4_VIG	1	0	9	8.66667	23.8328	7.94425	0	0	72
ACTICAL_4_VIG	1	12	8	1.625	4.20671	1.4873	0	0	12
ACTICAL_4_VIG	1	24	7	24.4286	57.0405	21.5593	0	0	153
ACTICAL_4_VIG	1	36	6	4.66667	9.5219	3.8873	0	1	24
ACTICAL_4_VIG	2	0	4	0.5	1	0.5	0	0	2
ACTICAL_4_VIG	2	12	4	0	0	0	0	0	0
ACTICAL_4_VIG	2	24	4	0.25	0.5	0.25	0	0	1
ACTICAL_4_VIG	2	36	3	0	0	0	0	0	0
Actical_TotalCount	1	0	9	867185	684094	228031	214080	603018	2150954
Actical_TotalCount	1	12	8	678404	560867	198296	228610	468640	1910941
Actical_TotalCount	1	24	7	1.14093e+06	961762	363512	389644	764761	3085091
Actical_TotalCount	1	36	6	812429	399869	163246	409629	703496	1368722
Actical_TotalCount	2	0	4	541069	178812	89405.9	318491	562856	720072
Actical_TotalCount	2	12	4	443112	246184	123092	145497	441652	743648
Actical_TotalCount	2	24	4	702338	229265	114632	480331	657598	1013826
Actical_TotalCount	2	36	3	638779	168234	97129.8	474740	630681	810915
CBPI_PIS	1	0	8	33	10.17	3.59563	20	32	48
CBPI_PIS	1	4	8	27.375	10.7562	3.8029	15	25.5	43
CBPI_PIS	1	8	8	27.625	12.5918	4.45188	2	34	37
CBPI_PIS	1	12	8	27.875	14.6525	5.18045	4	31.5	42
CBPI_PIS	1	24	8	25.25	13.3068	4.70467	9	22	46
CBPI_PIS	1	36	7	24	16.7332	6.32456	9	20	53
CBPI_PIS	1	48	6	35	17.7539	7.24799	3	42	49
CBPI_PIS	2	0	4	22.5	12.6095	6.30476	5	25	35
CBPI_PIS	2	4	4	27.25	20.0562	10.0281	6	24.5	54
CBPI_PIS	2	8	4	22.25	13.048	6.52399	5	24	36
CBPI_PIS	2	12	4	22.5	12.8712	6.43558	5	24.5	36
CBPI_PIS	2	24	4	22.75	11.9548	5.97739	7	24	36
CBPI_PIS	2	36	4	19.5	11.4746	5.7373	5	20	33
CBPI_PIS	2	48	4	20.5	13.6991	6.84957	4	21	36
CBPI_PSS	1	0	8	19.25	6.06512	2.14434	10	20.5	26
CBPI_PSS	1	4	8	17.625	5.57898	1.97247	9	18	24
CBPI_PSS	1	8	8	15.625	7.68928	2.71857	5	17	29
CBPI_PSS	1	12	8	16.25	9.13001	3.22795	4	16.5	32
CBPI_PSS	1	24	8	14.375	6.69621	2.36747	4	12.5	24
CBPI_PSS	1	36	7	14.1429	9.5294	3.60178	4	12	30
CBPI_PSS	1	48	6	21.1667	10.3425	4.2223	7	23	34
CBPI_PSS	2	0	4	15.25	10.3722	5.18612	2	17.5	24
CBPI_PSS	2	4	4	17.25	13.8173	6.90863	3	15	36
CBPI_PSS	2	8	4	13.75	11.3248	5.66238	2	12	29
CBPI_PSS	2	12	4	14.25	8.65544	4.32772	2	16.5	22
CBPI_PSS	2	24	4	13.5	7.54983	3.77492	3	15	21
CBPI_PSS	2	36	4	13	8.75595	4.37798	1	15.5	20
CBPI_PSS	2	48	4	12.5	7.93725	3.96863	2	14	20
CBPI_QOL	1	0	8	3.125	0.64087	0.226582	2	3	4
CBPI_QOL	1	4	8	3.125	0.64087	0.226582	2	3	4
CBPI_QOL	1	8	8	3.25	0.886405	0.313392	2	3.5	4
CBPI_QOL	1	12	8	3.25	1.0351	0.365963	2	4	4
CBPI_QOL	1	24	8	3.375	0.744024	0.263052	2	3.5	4
CBPI_QOL	1	36	7	3.28571	0.755929	0.285714	2	3	4
CBPI_QOL	1	48	6	3	0.894427	0.365148	2	3	4
CBPI_QOL	2	0	4	3.5	1	0.5	3	3	5
CBPI_QOL	2	4	4	3.5	1.29099	0.645497	2	3.5	5
CBPI_QOL	2	8	4	3.75	0.957427	0.478714	3	3.5	5
CBPI_QOL	2	12	4	3.75	0.957427	0.478714	3	3.5	5
CBPI_QOL	2	24	4	3.75	0.957427	0.478714	3	3.5	5
CBPI_QOL	2	36	4	3.5	1	0.5	3	3	5
CBPI_QOL	2	48	4	3.5	1	0.5	3	3	5
CSOM_ACT_MEAN_	1	0	8	2.82125	0.682777	0.241398	2	2.635	4
CSOM_ACT_MEAN_	1	4	8	2.55625	0.753296	0.26633	1.75	2.3	3.75
CSOM_ACT_MEAN_	1	8	8	2.44375	0.906105	0.320357	1	2.5	3.75
CSOM_ACT_MEAN_	1	12	8	2.4025	0.95882	0.338994	1	2.45	3.8
CSOM_ACT_MEAN_	1	24	8	2.44	0.86871	0.307135	1.6	2.125	4
CSOM_ACT_MEAN_	1	36	7	2.20143	1.02358	0.386877	1.33	2.25	4.2
CSOM_ACT_MEAN_	1	48	6	2.77167	0.879327	0.358984	1.33	2.75	3.8
CSOM_ACT_MEAN_	2	0	4	2.455	1.18649	0.593247	1.67	1.975	4.2
CSOM_ACT_MEAN_	2	4	4	2.3175	0.884246	0.442123	1.67	2	3.6
CSOM_ACT_MEAN_	2	8	4	2.0675	0.311274	0.155637	1.67	2.1	2.4
CSOM_ACT_MEAN_	2	12	4	1.9325	0.412583	0.206292	1.33	2.1	2.2
CSOM_ACT_MEAN_	2	24	4	2.1675	0.599076	0.299538	1.67	2	3
CSOM_ACT_MEAN_	2	36	4	2.1175	0.50783	0.253915	1.67	2	2.8
CSOM_ACT_MEAN_	2	48	4	2.55	0.619139	0.30957	2	2.4	3.4
CSOM_BEHAV_MEAN_	1	0	8	3.68875	0.884928	0.312869	2	3.835	4.67
CSOM_BEHAV_MEAN_	1	4	8	3.39625	1.04049	0.36787	2	3.67	4.67
CSOM_BEHAV_MEAN_	1	8	8	3.16625	1.28983	0.456023	1.33	3.25	4.67
CSOM_BEHAV_MEAN_	1	12	8	3.29125	1.29427	0.457592	1.33	3.5	4.67
CSOM_BEHAV_MEAN_	1	24	8	3.5625	1.12989	0.399476	2	3.835	5
CSOM_BEHAV_MEAN_	1	36	7	2.83286	1.13293	0.428206	1	3	4.33
CSOM_BEHAV_MEAN_	1	48	6	2.47167	1.57732	0.643938	1	2.085	4.66
CSOM_BEHAV_MEAN_	2	0	4	3.0825	1.44908	0.724539	1.67	2.83	5
CSOM_BEHAV_MEAN_	2	4	4	1.9175	0.993223	0.496611	1	1.67	3.33
CSOM_BEHAV_MEAN_	2	8	4	1.75	0.418569	0.209284	1.33	1.67	2.33
CSOM_BEHAV_MEAN_	2	12	4	2.375	1.18958	0.59479	1.33	2.085	4
CSOM_BEHAV_MEAN_	2	24	4	2.325	0.543231	0.271616	1.67	2.315	3
CSOM_BEHAV_MEAN_	2	36	4	2.2925	0.819893	0.409947	1.67	2	3.5
CSOM_BEHAV_MEAN_	2	48	4	2.125	0.762736	0.381368	1.33	2.085	3
OGA_BWD_AL	1	0	9	19.4799	4.58382	1.52794	13.0272	19.9595	27.196
OGA_BWD_AL	1	4	9	18.3263	3.9863	1.32877	14.2188	16.2247	26.6734
OGA_BWD_AL	1	8	9	18.2988	4.89353	1.63118	11.5614	17.5212	28.4009
OGA_BWD_AL	1	12	9	18.997	5.42108	1.80703	10.1835	18.8833	28.0551
OGA_BWD_AL	1	24	9	19.666	4.78749	1.59583	11.6274	19.1854	29.0337
OGA_BWD_AL	1	36	7	19.8385	6.83674	2.58405	12.4419	17.2745	32.5178
OGA_BWD_AL	1	48	5	20.0741	6.16295	2.75616	15.4034	18.1927	30.7356
OGA_BWD_AL	2	0	5	23.7213	6.26837	2.8033	16.5948	26.0744	31.032
OGA_BWD_AL	2	4	5	24.0517	5.98194	2.6752	17.5129	27.1573	30.1208
OGA_BWD_AL	2	8	5	23.5	6.06501	2.71235	16.4844	24.8765	30.8849
OGA_BWD_AL	2	12	5	23.9595	4.48097	2.00395	18.3913	24.9389	30.1686
OGA_BWD_AL	2	24	4	28.2539	4.11869	2.05934	22.3958	29.4588	31.7022
OGA_BWD_AL	2	36	4	29.7352	4.58359	2.29179	22.9121	31.645	32.7387
OGA_BWD_AL	2	48	4	26.8981	4.36238	2.18119	22.1944	27.179	31.0399
OGA_PVF_AL	1	0	9	40.4101	15.8837	5.29457	26.5565	37.257	70.5793
OGA_PVF_AL	1	4	9	34.8749	11.4951	3.83169	18.0927	32.233	58.5859
OGA_PVF_AL	1	8	9	37.7148	15.438	5.14601	16.5914	33.01	71.3361
OGA_PVF_AL	1	12	9	36.4461	14.0511	4.68371	17.9886	33.2817	68.6127
OGA_PVF_AL	1	24	9	36.8718	15.0398	5.01328	20.6618	33.5618	71.4902
OGA_PVF_AL	1	36	7	35.4913	13.373	5.05451	21.7459	30.9798	62.5813
OGA_PVF_AL	1	48	5	33.5538	15.8256	7.07744	19.1508	26.2479	59.5323
OGA_PVF_AL	2	0	5	47.6344	16.6413	7.44223	24.4444	54.2137	61.8894
OGA_PVF_AL	2	4	5	47.8612	17.763	7.94386	22.6782	51.486	66.8978
OGA_PVF_AL	2	8	5	47.4387	18.2995	8.18379	24.4444	42.5194	66.9319
OGA_PVF_AL	2	12	5	48.0252	12.5656	5.61951	35.2069	43.0579	63.1955
OGA_PVF_AL	2	24	4	47.3174	10.7882	5.39412	35.1752	47.3579	59.3786
OGA_PVF_AL	2	36	4	48.9852	19.47	9.73501	27.8466	48.9414	70.2115
OGA_PVF_AL	2	48	4	43.8659	7.22583	3.61291	35.7315	43.4939	52.7443
OGA_VI_AL	1	0	9	6.43889	2.25231	0.750771	3.3	5.81667	9.33333
OGA_VI_AL	1	4	9	6.1037	2.23093	0.743645	3.35	5.18333	9.5
OGA_VI_AL	1	8	9	6.33426	2.61078	0.870259	3.43333	5.625	10.2
OGA_VI_AL	1	12	9	6.64907	2.46741	0.822471	3.28333	5.375	10.4167
OGA_VI_AL	1	24	9	6.17222	2.29571	0.765236	3.28333	5.35	10.1667
OGA_VI_AL	1	36	7	6.30357	3.1249	1.1811	3.23333	4.325	11.55
OGA_VI_AL	1	48	5	6.40167	2.97938	1.33242	2.91667	6.16667	10.6167
OGA_VI_AL	2	0	5	6.70333	3.34675	1.49671	2.76667	8.11667	10.4333
OGA_VI_AL	2	4	5	6.83167	2.87447	1.2855	3.575	7.86667	9.9
OGA_VI_AL	2	8	5	6.49667	3.38164	1.51231	2.76667	6.21667	10.65
OGA_VI_AL	2	12	5	6.565	2.70917	1.21158	3.76667	6.91667	9.88333
OGA_VI_AL	2	24	4	7.15833	2.43921	1.2196	4.35	7.325	9.63333
OGA_VI_AL	2	36	4	7.775	1.33739	0.668695	6.38333	7.84167	9.03333
OGA_VI_AL	2	48	4	6.19167	1.75818	0.879091	4	6.29167	8.18333
SOS	1	0	9	11.5556	3.12694	1.04231	8	12	16
SOS	1	4	9	11.1111	4.40013	1.46671	4	11	17
SOS	1	8	9	10.8889	4.01386	1.33795	5	12	17
SOS	1	12	9	11	4.24264	1.41421	5	12	18
SOS	1	24	9	12.5556	4.39065	1.46355	7	13	18
SOS	1	36	7	10.5714	3.95209	1.49375	6	8	16
SOS	1	48	6	13	4.89898	2	6	14.5	18
SOS	2	0	5	10	3.16228	1.41421	6	10	14
SOS	2	4	5	10	3.08221	1.3784	5	10	13
SOS	2	8	5	9	2.23607	1	5	10	10
SOS	2	12	5	8	2	0.894427	5	9	10
SOS	2	24	4	8	2.58199	1.29099	5	8	11
SOS	2	36	4	8	2.44949	1.22474	5	8.5	10
SOS	2	48	4	8.25	2.75379	1.37689	5	8.5	11

## Sheet: Actical 4 week data
Outcome Measure	Group (1=MSC, 2=HA)	Week	n	mean	sd	SE	min	median	max
Actical_1_Sed	1	0	8	7680.5	657.472	232.452	6283.5	7770.12	8342.5
Actical_1_Sed	1	12	8	8320.24	522.097	184.589	7745	8206.62	9069
Actical_1_Sed	1	24	7	8042.87	516.927	195.38	7226.25	8040.25	8765.33
Actical_1_Sed	1	36	6	7825.46	397.678	162.351	7185	7808	8236.25
Actical_1_Sed	2	0	3	8181.17	413.818	238.918	7704.75	8387.5	8451.25
Actical_1_Sed	2	12	4	8445.62	211.937	105.969	8264.75	8408.5	8700.75
Actical_1_Sed	2	24	3	8692.75	737.743	425.936	8137	8411.5	9529.75
Actical_1_Sed	2	36	3	8248.58	447.424	258.321	7745.75	8397.25	8602.75
Actical_2_Light	1	0	8	1512.12	335.115	118.481	1132.75	1436	2229.75
Actical_2_Light	1	12	8	1169.59	270.928	95.7876	796.75	1229.12	1471
Actical_2_Light	1	24	7	1248.55	316.807	119.742	662.333	1248.75	1705
Actical_2_Light	1	36	6	1425.38	166.161	67.8349	1248.25	1430.62	1700.5
Actical_2_Light	2	0	3	1254.17	270.795	156.344	978	1265.25	1519.25
Actical_2_Light	2	12	4	1089.12	94.9769	47.4884	982.25	1081.12	1212
Actical_2_Light	2	24	3	894.917	482.611	278.636	376.25	977.75	1330.75
Actical_2_Light	2	36	3	1107.17	269.262	155.459	848	1088	1385.5
Actical_3_Mod	1	0	8	873.812	383.149	135.464	424.75	777	1462
Actical_3_Mod	1	12	8	588.792	334.127	118.132	204.5	545.292	1193
Actical_3_Mod	1	24	7	704.179	369.156	139.528	155	680.75	1179.75
Actical_3_Mod	1	36	6	821.875	290.496	118.594	446.25	806.25	1163.25
Actical_3_Mod	2	0	3	644.083	253.258	146.219	363.5	713	855.75
Actical_3_Mod	2	12	4	544.938	153.979	76.9893	397	524.125	734.5
Actical_3_Mod	2	24	3	492.083	278.198	160.618	174	612.25	690
Actical_3_Mod	2	36	3	724	195.369	112.797	594.75	628.5	948.75
Actical_TotalCount	1	0	8	1.03296e+06	806427	285115	379225	667778	2737809
Actical_TotalCount	1	12	8	617837	454812	160800	193879	512762	1.58003e+06
Actical_TotalCount	1	24	7	895553	711519	268929	151086	661722	2013811
Actical_TotalCount	1	36	6	835504	461088	188238	400242	681328	1629609
Actical_TotalCount	2	0	3	645684	228251	131781	389843	718766	828444
Actical_TotalCount	2	12	4	499891	169421	84710.3	332494	465945	735182
Actical_TotalCount	2	24	3	434514	270492	156169	144332	479546	679664
Actical_TotalCount	2	36	3	647742	203254	117349	451567	634255	857403
